# Supplementary material for: Co-Precipitated Ni-Mg-Al Hydrotalcite-Derived Catalyst Promoted with Vanadium for CO2 Methanation
Source: Molecules. 2021 Oct 28;26(21):6506. doi: 10.3390/molecules26216506 (PMC8588090; doi:10.3390/molecules26216506)
Supplement: Supplementary file 1 [file molecules-26-06506-s001.zip]

Archive with 1 entries (1 files):
- molecules-1411078-supplementary.pdf
